# Supplementary material for: Cryo-EM structures of NHEJ assemblies with nucleosomes
Source: Nat Commun. 2025 Dec 24;17:648. doi: 10.1038/s41467-025-67376-2 (PMC12816671; doi:10.1038/s41467-025-67376-2)
Supplement: Supplementary file 4 — Source Data [file 41467_2025_67376_MOESM4_ESM.zip]

Archive with 2 entries (2 files):
- Source_data_micrographs.xlsx
- Source_data_uncropped_images.xlsx
