# Supplementary material for: Cryo-EM structures of NHEJ assemblies with nucleosomes
Source: Nat Commun. 2025 Dec 24;17:648. doi: 10.1038/s41467-025-67376-2 (PMC12816671; doi:10.1038/s41467-025-67376-2)
Supplement: Supplementary file 4 — Source Data [file 41467_2025_67376_MOESM4_ESM.zip › Source_data_micrographs.xlsx]

## Sheet: Figure 2I
	Figure 2I
		Linker-SAP	X20 (421.87x330.87 µm)									X20 (421.87x330.87 µm)
		Linker	X40 (210.94x165.45 µm) uncropped in Fig. 2I									X40 (210.94x165.45 µm)
		Linker+	X20 (421.87x330.87 µm)									X20 (421.87x330.87 µm)
		SAP	X20 (421.87x330.87 µm)									X20 (421.87x330.87 µm)

## Sheet: Figure 2J
	Figure 2J
		R543A	X20 (421.87x330.87 µm)
		K553A	X20 (421.87x330.87 µm)
		T577A	X20 (421.87x330.87 µm)
		K596A	X20 (421.87x330.87 µm)
		K596E	X20 (421.87x330.87 µm)
