# Supplementary material for: Cryo-EM structures of NHEJ assemblies with nucleosomes
Source: Nat Commun. 2025 Dec 24;17:648. doi: 10.1038/s41467-025-67376-2 (PMC12816671; doi:10.1038/s41467-025-67376-2)
Supplement: Supplementary file 4 — Source Data [file 41467_2025_67376_MOESM4_ESM.zip › Source_data_uncropped_images.xlsx]

## Sheet: Figure 2A
	Figure 2A
	EMSA analysis of Ku70/80 binding to H2AX containing 153 bp nucleosomes
	Lane 1 - 153 bp H2AX containing nucleosome (50 nM) alone
	Lane 2 - 153 bp H2AX containing nucleosome (50 nM) and Ku70/80 in a 1:1 ratio
	Lane 3 - 153 bp H2AX containing nucleosome (50 nM) and Ku70/80 in a 1:2 ratio
	Lane 4 - 153 bp H2AX containing nucleosome (50 nM) and Ku70/80 in a 1:4 ratio
	Lane 5 - 153 bp H2AX containing nucleosome (50 nM) and Ku70/80 in a 1:6 ratio
	Lane 6 - 153 bp H2AX containing nucleosome (50 nM) and Ku70/80 in a 1:8 ratio
	Lane 7 - 153 bp H2AX containing nucleosome (50 nM) and Ku70/80 in a 1:10 ratio

## Sheet: Figure 2E
	Figure 2E
	EMSA analysis of the Ku70 SAP WT and K596A mutant binding to 400 bp DNA
	Lane 1 - 400 bp DNA alone at 19.3 nM alone
	Lane 2 - 400 bp DNA with Ku70 SAP WT at 0.25 µM
	Lane 3 - 400 bp DNA with Ku70 SAP WT at 0.5 µM
	Lane 4 - 400 bp DNA with Ku70 SAP WT at 1 µM
	Lane 5 - 400 bp DNA with Ku70 SAP WT at 2 µM
	Lane 6 - 400 bp DNA with Ku70 SAP WT at 4 µM
	Lane 7 - 400 bp DNA alone at 19.3 nM alone
	Lane 8 - 400 bp DNA with Ku70 SAP K596A at 0.25 µM
	Lane 9 - 400 bp DNA with Ku70 SAP K596A at 0.5 µM
	Lane 10 - 400 bp DNA with Ku70 SAP K596A at 1 µM
	Lane 11 - 400 bp DNA with Ku70 SAP K596A at 2 µM
	Lane 12 - 400 bp DNA with Ku70 SAP K596A at 4 µM
	Lanes 13-18 not presented in manuscript

## Sheet: Figure 2F
	Figure 2F
	EMSA analysis of the Ku70 SAP WT and K596A mutant binding to 153 bp DNA and 153 bp H2AX nucleosomes
	Lane 1 - 153 bp DNA alone at 50 nM alone
	Lane 2 - 153 bp DNA with Ku70 SAP WT at 0.25 µM
	Lane 3 - 153 bp DNA with Ku70 SAP WT at 0.5 µM
	Lane 4 - 153 bp DNA with Ku70 SAP WT at 1 µM
	Lane 5 - 153 bp DNA with Ku70 SAP WT at 2 µM
	Lane 6 - 153 bp DNA with Ku70 SAP WT at 4 µM
	Lane 7 - 153 bp H2AX nucleosome alone at 50 nM alone
	Lane 8 - 153 bp H2AX nucleosome with Ku70 SAP WT at 0.25 µM
	Lane 9 - 153 bp H2AX nucleosome with Ku70 SAP WT at 0.5 µM
	Lane 10 - 153 bp H2AX nucleosome with Ku70 SAP WT at 1 µM
	Lane 11 - 153 bp H2AX nucleosome with Ku70 SAP WT at 2 µM
	Lane 12 - 153 bp H2AX nucleosome with Ku70 SAP WT at 4 µM
	Lanes 13-18 empty
	Lane 19 - 153 bp DNA alone at 50 nM alone
	Lane 20 - 153 bp DNA with Ku70 SAP K596A at 0.25 µM
	Lane 21 - 153 bp DNA with Ku70 SAP K596A at 0.5 µM
	Lane 22 - 153 bp DNA with Ku70 SAP K596A at 1 µM
	Lane 23 - 153 bp DNA with Ku70 SAP K596A at 2 µM
	Lane 24 - 153 bp DNA with Ku70 SAP K596A at 4 µM
	Lane 25 - 153 bp H2AX nucleosome alone at 50 nM alone
	Lane 26 - 153 bp H2AX nucleosome with Ku70 SAP K596A at 0.25 µM
	Lane 27 - 153 bp H2AX nucleosome with Ku70 SAP K596A at 0.5 µM
	Lane 28 - 153 bp H2AX nucleosome with Ku70 SAP K596A at 1 µM
	Lane 29 - 153 bp H2AX nucleosome with Ku70 SAP K596A at 2 µM
	Lane 30 - 153 bp H2AX nucleosome with Ku70 SAP K596A at 4 µM

## Sheet: Supplementary Figure 1
	Supplementary Figure 1
	SDS-PAGE gel of purified NHEJ protein components
	Lane 1 - Marker (kDa)
	Lane 2 - DNA-PKcs
	Lane 3 - Ku70/80
	Lanes 4-12 not used in this study

## Sheet: Supplementary Figure 12A
	Supplementary Figure 12A
	SDS-PAGE gel of WT histone octamer fractions following size exclusion chromatography
	Lane 1 - Marker (kDa)
	Lane 2 - SEC fraction 30
	Lane 3 - SEC fraction 31
	Lane 4 - SEC fraction 32
	Lane 5 - SEC fraction 34
	Lane 6 - SEC fraction 35

## Sheet: Supplementary Figure 12B
	Supplementary Figure 12B
	SDS-PAGE gel of H2AX containing histone octamer fractions following size exclusion chromatography
	Lane 1 - Marker (kDa)
	Lane 2 - SEC fraction 29
	Lane 3 - SEC fraction 30
	Lane 4 - SEC fraction 31
	Lane 5 - SEC fraction 32
	Lane 6 - SEC fraction 33
	Lanes 8-12 not presented in manuscript

## Sheet: Supplementary Figure 12C
	Supplementary Figure 12C
	Native gel analysis of 153 bp H2A and H2AX nucleosome reconstitution
	Lane 1 - 153 bp DNA alone 100ng DNA per lane
	Lane 2 - 153 bp H2A nucleosome reconstitution DNA to histone octamer ratio 0.6 : 1.0
	Lane 3 - 153 bp H2A nucleosome reconstitution DNA to histone octamer ratio 0.8 : 1.0
	Lane 4 - 153 bp H2A nucleosome reconstitution DNA to histone octamer ratio 1.0 : 1.0
	Lane 5 - 153 bp H2AX nucleosome reconstitution DNA to histone octamer ratio 0.6 : 1.0
	Lane 6 - 153 bp H2AX nucleosome reconstitution DNA to histone octamer ratio 0.6 : 1.0
	Lane 7 - 153 bp H2AX nucleosome reconstitution DNA to histone octamer ratio 0.6 : 1.0

## Sheet: Supplementary Figure 17A
	Supplementary Figure 17A
	EMSA analysis of full length (FL) Ku70/80 vS Ku70/80-delta SAP binding to 153 bp DNA
	Lane 1 - 153 bp DNA alone at 50 nM
	Lane 2 - 153 bp DNA with FL Ku70/80 at a 1:1 ratio
	Lane 3 - 153 bp DNA with FL Ku70/80 at a 1:2 ratio
	Lane 4 - 153 bp DNA with FL Ku70/80 at a 1:4 ratio
	Lane 5 - 153 bp DNA with FL Ku70/80 at a 1:8 ratio
	Lane 6 - 153 bp DNA with FL Ku70/80 at a 1:16 ratio
	Lane 7 - 153 bp DNA alone at 50 nM
	Lane 8 - 153 bp DNA with Ku70/80-delta SAP at a 1:1 ratio
	Lane 9 - 153 bp DNA with Ku70/80-delta SAP at a 1:2 ratio
	Lane 10 - 153 bp DNA with Ku70/80-delta SAP at a 1:4 ratio
	Lane 11 - 153 bp DNA with Ku70/80-delta SAPat a 1:8 ratio
	Lane 12 - 153 bp DNA with Ku70/80-delta SAP at a 1:16 ratio

## Sheet: Supplementary Figure 17E
	Supplementary Figure 17E
	SDS-PAGE gel of Ku70 SAP protein constructs
	Lane 1 - Marker (kDa)
	Lane 2 - Ku70 SAP WT
	Lane 3 - Ku70 SAP K596A
	Lane 4 - Ku70 SAP T577E
	Lanes 5-6 not presented in manuscript

## Sheet: Supplementary Figure 17F
	Supplementary Figure 17F
	EMSA analysis of the Ku70 SAP WT and 577E mutant binding to 400 bp DNA
	Lane 1 - 400 bp DNA alone at 19.3 nM alone
	Lane 2 - 400 bp DNA with Ku70 SAP WT at 0.25 µM
	Lane 3 - 400 bp DNA with Ku70 SAP WT at 0.5 µM
	Lane 4 - 400 bp DNA with Ku70 SAP WT at 1 µM
	Lane 5 - 400 bp DNA with Ku70 SAP WT at 2 µM
	Lane 6 - 400 bp DNA with Ku70 SAP WT at 4 µM
	Lanes 7-11 not presented in manuscript
	Lane 12 - 400 bp DNA alone at 19.3 nM alone
	Lane 13 - 400 bp DNA with Ku70 SAP T577E at 0.25 µM
	Lane 14 - 400 bp DNA with Ku70 SAP T577E at 0.5 µM
	Lane 15 - 400 bp DNA with Ku70 SAP T577E at 1 µM
	Lane 16 - 400 bp DNA with Ku70 SAP T577E at 2 µM
	Lane 17 - 400 bp DNA with Ku70 SAP T577E at 4 µM
